# Supplementary material for: Gradient V-Shaped and N-Shaped Seismic Metamaterials
Source: Materials (Basel). 2023 Apr 13;16(8):3074. doi: 10.3390/ma16083074 (PMC10145495; doi:10.3390/ma16083074)
Supplement: Supplementary file 1 [file materials-16-03074-s001.zip]

Archive with 1 entries (1 files):
- materials-2212745-supplementary.pdf
